# Supplementary material for: Deep Convolutional Neural Network for Nasopharyngeal Carcinoma Discrimination on MRI by Comparison of Hierarchical and Simple Layered Convolutional Neural Networks
Source: Diagnostics (Basel). 2022 Oct 13;12(10):2478. doi: 10.3390/diagnostics12102478 (PMC9601165; doi:10.3390/diagnostics12102478)
Supplement: Supplementary file 1 [file diagnostics-12-02478-s001.zip]

Archive with 1 entries (1 files):
- diagnostics-1931248-supplementary.pdf
